# Supplementary material for: Arbuscular Mycorrhizal Fungi Regulate Lipid and Amino Acid Metabolic Pathways to Promote the Growth of Poncirus trifoliata (L.) Raf
Source: J Fungi (Basel). 2024 Jun 18;10(6):427. doi: 10.3390/jof10060427 (PMC11204456; doi:10.3390/jof10060427)
Supplement: Supplementary file 1 [file jof-10-00427-s001.zip]

Archive with 1 entries (1 files):
- jof-3006598-supplementary.pdf
